# Supplementary material for: Correlations between inflammatory cytokines, muscle damage markers and acute postoperative pain following primary total knee arthroplasty
Source: BMC Musculoskelet Disord. 2017 Jun 17;18:265. doi: 10.1186/s12891-017-1597-y (PMC5473999; doi:10.1186/s12891-017-1597-y)
Supplement: Additional file 1: — File name: The raw data.xlsx. Title of data: The raw data of each participant. Description of data: The data include the general and operative information, PDQ and NRS scores, serum inflammatory cytokines and muscle damage markers levels, and synovial fluid inflammatory cytokines levels of each participant. (XLSX 49 kb) [file 12891_2017_1597_MOESM1_ESM.xlsx]

## Sheet: Sheet1
General and operative information										PDQ and NRS evaluation											Serum cytokines and markers
Sex	Age	BMI	BMIgrade	Side	LOHS	ASA	OperateTime	IncisionLength	BloodLoss	PDQ	NRSR0	NRSR1	NRSR2	NRSR3	NRSR5	NRSW0	NRSW1	NRSW2	NRSW3	NRSW5	ESR0	ESR1	ESR2	ESR3	ESR5	CRP0	CRP1	CRP2	CRP3	CRP5	PGE0	PGE1	PGE2	PGE3	PGE5	IL60	IL61	IL62	IL63	IL65	IL80	IL81	IL82	IL83	IL85	TNFα0	TNFα1	TNFα2	TNFα3
1	56.83	30.56	2	2	8	1	57	15.9	96	77	4	4	4	3	2	4	5	4	3	3	27	38	34	54	43	2.98	45.8	121	124	30.5	73.27	244.58	534.23	719.99	384.6	7.15	170.59	123.42	42.18	30.48	5.6	10.2	15.7	10.1	10.5	18.6	16.3	18.4	19.2
2	66.58	28.87	2	2	9	2	55	16.1	15	76	3	4	4	2	1	6	4	4	3	3	14	23	34	54	49	1.28	8.7	92.1	114	42	203.82	261.97	266.58	148.08	310.05	3.38	142.82	107.5	52.42	31.28	5.2	9.1	18.5	10.8	9.5	11.2	11.7	17.2	17
1	55.83	30.33	2	2	9	2	58	15.6	65	99	4	4	4	3	2	6	5	4	3	2	26	36	32	52	39	2.88	43.3	113	108	26	281.02	193.48	264.78	354.76	390.18	6.94	160.5	112.1	40.82	28.79	4.8	9	14.2	9.1	9.3	17.5	15.1	17.8	17.4
2	74.75	27.69	2	2	7	3	55	15.5	115	91	3	3	3	2	2	6	6	6	4	2	29	23	32	56	63	4.23	39	135	115	69	189.54	149.29	253.18	288.7	330.12	7.42	105.93	69.2	28.46	18.72	9.2	9	14.6	13.4	11.6	13.8	10.1	11.5	9.8
2	58.67	31.19	3	2	6	1	54	14.5	286	96	2	4	4	3	3	6	7	6	4	4	37	39	53	40	60	4.4	42.4	108	76.6	22.5	154.21	199.34	234.21	243.28	375.49	3.68	123.6	93.82	25.4	13.67	8.2	6.4	13.3	5.6	4.3	5.44	39.7	21.3	12.5
2	72.08	27.77	2	2	13	2	62	13.9	89	93	1	4	3	2	1	5	4	3	4	2	22	7	15	34	56	3.09	36.1	97	84	59.4	231.27	189.21	234.17	266.31	300.78	3.59	145.68	101.59	52.43	43.1	8.9	84	46.2	8	5.3	11.2	48.6	17.5	16.5
2	55.42	31.22	3	2	11	1	60	14.6	46	77	3	3	2	1	1	7	4	4	2	2	31	27	46	69	70	3.2	63.9	89.3	115	78.8	297.12	89.78	200.99	289.5	335.14	2.41	131.12	100.17	33.07	16.43	17.1	18.3	17.6	13.8	14.9	12.1	54.1	73.1	44.8
2	65.33	28.13	2	2	6	2	68	15	29	76	3	4	3	2	1	6	4	3	2	2	26	17	31	45	82	4.51	37.5	126	132	71.7	164.32	183.24	200.81	261.48	338.4	1.77	98.65	90.5	55.18	8.08	7	13	28	9.9	5.3	17.7	20.8	46.2	19.8
2	69.83	26.04	2	1	8	2	54	14.9	356	99	4	4	2	1	0	4	6	5	3	2	24	3	38	39	84	3.6	32	166	164	70.5	79.16	164.28	184.29	199.28	301.27	4.6	130	75.2	53.9	23.83	14	12.9	19.7	21.8	10.3	14.4	18.2	32.6	49.1
1	60.83	26.99	2	2	8	1	60	14.2	256	94	2	5	3	2	1	6	5	4	3	2	25	13	24	31	25	2.5	30.7	84.5	73.1	23	225.19	153.24	184.04	243.18	305.26	4.06	116.5	93.27	47.74	34.75	6	8.3	17.5	11.1	9.2	12.2	34.4	29.8	26.3
2	62.25	28.36	2	1	8	2	61	16.2	91	58	3	4	4	2	1	6	4	4	3	3	34	23	34	54	49	3.28	28.7	92.1	114	42	150.32	152.34	183.54	266.21	300.18	3.38	142.82	107.5	52.42	30.32	5.2	9.1	18.5	10.8	9.5	11.2	11.7	17.2	17
2	66	31.11	3	2	7	2	66	15.2	246	84	4	4	4	3	2	6	4	3	2	1	27	32	36	42	70	2.85	21.5	37.9	90.5	72.4	156.97	169.21	183.27	215.49	302.73	1.8	110.5	81.85	20.57	15.36	3.2	6.9	17.9	8.1	7.5	14.3	16.1	28.5	10.9
2	62.25	28.76	2	1	10	2	55	14.2	145	76	4	4	4	2	2	6	5	4	3	2	27	21	31	42	65	4.01	38.5	50.2	72.9	36.4	166.66	127.54	169.23	234.21	239.55	2.46	122.11	86.2	13.41	9.24	4.1	37.9	30.6	22.4	21	11.3	52	88	46.3
2	61.25	22.94	1	2	7	1	54	14.8	63	87	3	2	3	3	1	4	5	4	3	2	14	21	33	36	45	2.01	24.56	121.2	93.5	48.2	79.56	149.24	168.24	223.51	313.28	3.28	68.56	56.3	33.9	16.34	4.6	9.9	21.8	9.5	4.3	10.4	16.3	15.7	10.5
2	64.08	26.64	2	2	7	1	60	14.2	146	104	1	5	4	2	2	4	5	4	3	2	32	5	17	9	14	2.52	27.3	39.6	76	18.4	80.53	90.8	166.09	427.4	739.72	1.92	113.8	93.16	53.79	31.13	6.6	5	10.3	10.6	7.3	11.7	12.8	12.5	11.4
2	58.25	23.21	1	2	6	1	56	15.5	75	65	2	3	2	2	2	3	4	3	2	1	18	20	23	33	50	2.37	14.5	76.5	83.6	38.6	34.2	30.3	165.67	199.8	221.06	2.38	41.29	32.58	21.19	10.37	7.2	10.3	18.2	11.5	8.6	9.5	39.5	28.7	36.8
2	62.17	23.36	1	1	8	1	53	16	143	65	2	2	2	2	2	3	4	3	2	1	14	16	36	60	71	2.64	31.2	95	87	34.5	41.27	135.39	164.27	179.54	200.44	3.56	67.42	54.2	35.64	26.96	7.6	9.8	23.4	4.7	5.6	9.5	17.4	14.3	16.3
1	69.67	26.73	2	1	8	1	51	16.1	102	72	3	3	2	2	2	4	5	4	3	3	36	42	62	55	64	3.27	37.6	105.6	78.6	43.6	30.5	146.27	163.82	263.27	248.51	5.67	118.7	94.13	46.62	32.59	8.5	15.3	25.6	12.3	8.5	12.8	39.6	39.2	38.1
1	64.58	24.56	1	2	5	1	56	15.8	65	43	3	2	3	3	2	4	4	3	2	1	26	28	42	56	63	2.98	25.67	86	74.5	48.9	50.31	32.01	163.22	186.31	149.37	3.58	77.63	46.89	35.81	22.6	5.8	8.5	15.4	10.5	9.5	9.8	15.2	13.9	14.5
2	68.42	33.33	3	1	9	2	66	14.7	28	86	2	4	4	3	2	6	5	5	4	4	36	26	22	52	39	3.88	35.4	113	108	26	153.87	96.54	163.03	174.24	198.28	6.94	160.5	112.1	40.82	28.79	4.8	9	14.2	9.1	9.3	17.5	25.1	17.8	17.4
2	64.33	26.37	2	1	10	2	58	15.9	198	89	2	4	3	2	1	5	6	4	3	3	33	10	26	40	45	4.57	32.7	61.8	79.3	50.2	127.49	80.53	161.72	161.72	475	3.33	102.74	72.27	47.79	11.93	4.8	4.7	15.6	6.3	3.5	7.88	11.4	12.8	39.4
2	75.75	29.96	2	2	7	3	55	15.9	148	85	4	4	3	4	2	6	7	6	4	3	30	22	33	59	62	4.5	43	132	134	76.5	172.44	133.86	159.74	148.67	269.51	7.75	119.12	78.73	29.73	19.9	10.5	9.4	15.8	14.5	13.2	14.2	11.1	12.1	11.2
2	61.08	28.96	2	1	8	1	63	15	65	97	4	3	2	1	2	6	6	5	4	2	27	21	52	58	97	3.13	53.2	123	98.2	35.6	36.58	48.35	156.93	189.46	176.28	9.27	151.67	115.52	56.91	21.26	5	8.2	40.6	22.8	25.6	54	33.2	13	18.4
2	68.5	26.4	2	1	7	2	55	15.6	58	72	3	3	1	2	0	4	5	4	4	2	29	36	56	69	72	3.56	29.58	88.8	94.5	44.2	168.23	88.28	155.82	213.84	104.74	4.87	109.56	89.42	45.27	30.28	6.3	7.8	12.6	9.6	7.9	15.6	29.8	31.2	27.9
1	66.08	27.05	2	2	5	2	58	15	260	91	2	3	2	3	2	5	7	5	3	2	27	3	18	36	40	6.33	30.4	163	141	65.4	149.63	128.63	148.69	182.21	264.46	8.37	112.8	110.9	58.22	29.88	15.9	5	14.2	8.8	7.5	7.69	20.9	16.2	17.1
2	59.83	22.12	1	2	5	1	64	15.6	50	50	1	3	3	2	2	3	3	3	2	1	16	18	25	32	44	1.53	13.7	85	96.3	33.7	31.18	124.37	148.24	163.21	170.29	2.59	36.56	29.78	18.27	9.56	6.9	8.9	17.6	12.5	9.4	10.7	42.1	32.1	43.2
2	66.58	25.99	2	2	8	2	57	15.1	105	101	2	3	2	1	1	5	5	4	4	2	24	29	39	39	48	2.76	43.29	115.6	125.3	49	153.36	65.41	147.01	223.89	259.63	4.78	115.29	74.9	44.15	28.98	4.6	10.3	26.4	14.6	10.7	16.2	36.2	22.6	33.9
1	73.17	27.85	2	2	7	3	59	14.2	131	83	3	4	3	2	2	5	4	3	2	3	24	25	55	48	52	3.64	27	87.7	93.2	42.4	133.73	112.37	146.27	174.33	202.18	3.5	134.02	57.56	32.43	32.38	5.8	5.1	10.8	4.9	5.3	13.7	14.3	26.4	31.2
2	66.25	24.79	1	2	8	2	68	15.5	35	100	2	4	3	2	2	5	5	2	2	2	17	30	30	28	18	2.84	33.5	146	116	58	150.05	113.28	143.1	146.57	221.99	5.21	83.21	55.44	39.39	6.38	6.8	14.3	24.6	15.2	8.9	27.8	22.4	14.8	12.3
2	63.42	23.63	1	2	9	2	62	14.9	242	91	3	3	2	2	3	3	5	6	2	3	18	66	70	115	69	2.43	14.7	186	125	51.6	45.23	130.29	141.03	200.18	224.63	2.94	69.1	66.4	42.06	14.33	2.6	5	11	5.8	4.2	11.6	20.6	13.8	13.5
1	78.5	29.73	2	1	8	3	63	15.2	186	35	4	4	4	3	2	6	3	4	3	2	36	34	26	35	56	2.29	22.62	28.8	113	28	74.59	88.28	137.29	145.34	170.6	6.17	163.73	133.3	89.76	45.6	6	15.1	13.2	8.4	6.3	14.4	42.5	38	87.9
2	66.83	25.4	2	1	5	2	52	15.6	189	82	3	3	3	2	2	5	5	5	4	3	18	15	34	41	61	3.21	27.15	145.3	144.3	49.8	126.73	99.48	132.85	150.21	203.76	4.36	94.13	72.13	35.92	26.41	8.3	11.9	24.5	15.5	8.8	9.4	24.7	19.8	24.3
2	64.25	24.76	1	1	6	2	55	15.2	136	47	3	3	2	1	1	4	4	4	3	2	26	30	41	61	69	2.69	28.93	78	92.5	36.9	51.48	105.99	132.05	166.54	231.47	2.3	90.63	35.2	29.5	25.9	6.9	12.3	18.6	11.8	9.3	10.4	19.9	18.9	20.2
2	69.5	26.31	2	2	7	2	54	15.2	302	109	2	3	2	1	2	5	6	5	4	3	25	24	43	50	57	3.43	36.12	95.5	86.4	35.6	163.45	133.01	131.89	163.54	212.59	3.56	105.64	69.2	41.28	34.95	12	16.5	38.5	17.6	15.3	11.3	36.3	38.9	36.4
1	72.58	25.77	2	1	5	3	62	14.7	81	107	3	3	3	2	2	5	6	5	3	2	7	6	15	24	19	3.11	19	110	118	43.8	86.97	101.29	129.4	150.27	203.24	5.41	99.42	66.65	41.63	11.94	3.6	4.2	8.9	12.1	5.3	21	39.8	28.3	29.6
2	73.42	28.16	2	2	5	2	68	15.3	59	67	2	5	3	2	1	5	5	4	3	2	25	23	24	31	25	2.5	8.7	84.5	73.1	23	130.94	91.28	121.47	163.74	192.38	4.06	109.19	93.27	47.74	14.75	6	8.3	17.5	11.1	9.2	12.2	14.4	29.8	26.3
2	69.58	27.89	2	2	6	2	62	14.6	246	114	3	4	3	2	1	5	6	5	4	3	23	10	26	40	45	4.57	22.7	61.8	79.3	50.2	137.64	99.43	121.12	95.84	200.19	3.33	122.74	92.27	47.79	31.93	4.8	4.7	15.6	6.3	3.5	7.88	21.4	12.8	39.4
2	63.33	24.38	1	2	4	1	55	14.7	145	105	1	2	3	2	1	4	5	3	3	1	16	14	38	42	55	2.63	23.8	76	82	48.9	42.19	88.4	117.23	142.36	169.54	4.58	74.28	63.25	40.85	16.54	4.9	11.8	31.2	16.2	12.9	12.5	15.9	12.8	15.6
2	70.75	25.18	2	1	11	2	61	14.2	150	65	3	5	3	2	2	5	4	3	2	1	14	7	22	37	85	1.92	19.42	28.5	56.5	28.8	120.59	86.49	113.74	164.25	188.4	4.14	93.78	51.58	23.83	18.47	7.6	18.1	22.9	19.4	13.5	10.4	29.8	14.9	10.3
2	62.25	24.43	1	2	5	1	67	15.1	128	70	2	2	2	3	2	4	4	3	2	2	22	22	28	39	44	3.47	17.4	142	113	61.2	66.54	83.6	112.31	145.37	160.28	3.12	73	74.23	39.64	22.87	5.7	9.6	15.6	4.6	5.1	17	19.6	17.3	18.7
2	60.83	26.38	2	1	8	1	58	15.3	46	60	4	4	4	3	2	5	4	3	3	1	28	2	9	30	33	1.95	38.3	114	117	70.1	101	120.98	108.18	100.29	125.53	2.87	108.87	115.5	60.53	37.76	5.6	9.3	11.2	6.4	7.3	28.2	17.7	8.88	17.1
1	63.08	24.53	1	1	4	1	53	15.3	86	81	3	3	2	2	1	4	5	3	2	2	23	16	26	41	45	3.65	28.6	75	86.3	31.5	67.41	84.52	107.08	135.29	163.47	4.77	76.59	35.55	28.72	19.5	3.2	5.6	11.2	9.6	7.8	16.2	31.5	27	29.6
1	68.83	26.42	2	2	8	2	56	15.8	46	78	3	3	3	1	1	5	5	4	3	3	27	39	48	55	68	3.12	31.29	76.9	96.3	36.5	99.48	86.31	104.78	112.56	148.77	3.59	118.62	86.23	39.98	26.97	7.9	12.1	16.8	11.2	9.1	14.9	31.5	28.4	30.9
1	62.08	22.55	1	1	5	1	52	14.2	46	62	2	2	2	2	1	4	4	4	3	3	13	19	29	63	76	2.65	19.5	146	126	56.5	57.81	76.24	101.93	156.48	163.22	1.41	47.52	53.68	31.59	21.36	8.3	11.5	24.2	8.4	4.8	8.9	10.2	9.2	10
2	66.5	25.12	2	2	6	1	65	15.9	126	71	3	3	2	2	1	5	4	4	3	2	19	14	26	32	48	2.84	24.06	142.5	123.9	61.9	124.74	88.69	100.02	142.89	183.7	4.4	83.41	63.41	33.92	28.45	4.9	10.5	30.9	15.6	10.3	10.7	22.3	26.3	22.1
2	66.58	25.42	2	1	6	2	61	15.7	102	51	3	3	2	3	1	4	4	4	3	3	23	33	42	46	63	2.26	26.59	94.7	85.2	32.8	53.3	41.27	99.62	88.37	102.3	4.65	95.47	68.56	41.23	29.65	7.4	9.6	26.8	14.5	12.6	16.3	28.6	24.9	27.6
2	68.17	25.53	2	2	8	2	60	15.3	86	80	4	2	3	2	1	5	5	4	3	2	26	28	46	50	59	3.42	24.5	102.8	103.5	55.6	112.54	81.26	99.26	156.35	189.01	4.98	95.62	35.69	21.62	26.78	6.9	10.2	33.1	18.2	9.2	12.8	15.8	16.2	17.3
2	58.83	21.42	1	1	4	1	65	16.2	165	59	1	3	2	2	2	3	4	3	2	1	2	8	15	18	39	2.25	22.3	38	115.4	68.2	146.28	75.96	95.21	121.36	146.46	2.33	23.29	33.45	22.45	18.37	7.2	9.2	21.5	5.4	6.3	13.3	15.6	13.6	14.6
2	72.33	25.81	2	1	8	3	54	15.2	101	108	5	2	3	1	2	4	6	5	4	3	24	16	29	46	55	2.59	39	156	144	96	126.57	74.59	94.85	89.26	153.72	4.23	137.3	132.1	58.65	14.15	8.3	6.8	9.7	22.5	10.6	11.5	15.2	19.1	19.9
2	66.42	25.4	2	1	5	2	64	15.8	121	74	2	3	3	2	2	4	5	4	3	2	26	16	29	36	56	2.96	35.28	135.2	129.5	71.5	77.63	64.19	92.19	116.32	131.06	5.36	93.62	62.45	34.56	24.5	7.6	12.3	36.2	23.2	12.5	12.6	26.5	23.8	25.1
2	69.33	22.51	1	1	5	2	54	15.1	35	37	3	2	2	2	0	3	3	3	4	2	2	31	61	46	34	1.05	31	119	106	48	28.46	73.28	91.42	102.1	134.89	2.6	72.92	31.49	26.8	24.67	8.7	13.4	22.8	17.6	7.6	10.8	15	14.1	18
2	63.83	24.75	1	1	7	1	53	14.3	142	78	2	3	3	1	1	4	5	5	4	3	19	11	25	29	32	3.99	27.7	96	80.2	18.9	115.19	74.52	91.27	124.56	150.04	2.67	80.59	47.69	36.82	22.6	5.1	5	8.5	7.2	6.4	9.61	11.1	18.3	45.5
2	66.67	27.53	2	1	8	2	58	15.2	186	88	4	3	3	3	3	6	5	4	3	3	31	22	14	24	23	1.48	17.8	30.3	36.3	16.8	146.53	46.57	89.21	76.53	103.81	5.24	129.35	91.54	42.32	10.51	9.8	14.3	42.1	10.2	7.3	8.56	11	13.1	18.8
2	66.25	27.49	2	2	11	2	57	15.7	59	102	3	2	3	1	2	5	5	4	4	3	34	16	29	46	55	2.59	29.6	186	144.2	66	156.82	64.57	89.21	100.84	134.18	4.23	137.3	132.1	58.65	14.15	8.3	6.8	9.7	22.5	10.6	11.5	25.2	19.1	19.9
2	71.17	29.69	2	1	11	2	58	16.3	112	45	5	2	1	1	0	4	5	4	2	2	30	18	22	25	55	4.04	35.3	25	35.6	27	55.74	63.58	88.94	101.84	134.27	4.41	116.21	90.87	48.69	33.2	6.5	10.1	16.5	8.7	7.3	14.6	21.2	37.5	16.7
2	72.33	22.37	1	2	8	2	59	15.3	49	54	3	3	2	2	1	4	4	3	3	2	9	13	26	40	72	4.72	26.2	101	98.3	47.2	101.87	75.42	88.93	109.57	131.08	3.06	39.39	32.12	23.72	13.39	7.2	8.3	16.2	12.1	8.9	24.9	8.58	22.4	13.3
2	61.83	27.47	2	2	7	1	57	16.3	186	73	3	2	2	2	2	4	4	3	3	3	26	14	66	66	89	1.11	22.6	143	112	44.5	71.87	55.03	88.41	79.64	112.88	4.33	111.9	127.1	42.61	32.2	5.6	5	13.4	5	6.9	18.3	32.7	22.5	17.4
2	61.08	21.37	1	2	11	1	53	14.8	182	44	2	4	5	2	2	3	3	3	3	1	11	14	30	31	67	1.19	19.5	63	83.6	21.4	88.53	66.39	84.65	103.54	119.58	2.47	37.28	23.31	18.85	7.84	7	8.1	17.7	10.5	10	12.2	41.6	10.3	17.5
2	68.67	22.47	1	2	5	2	56	14.8	185	78	1	4	2	3	2	3	3	4	2	2	14	20	66	79	70	2.75	33.7	99	131	68.9	42.68	53.69	84.02	85.64	96.11	3.36	57.18	52.27	31.84	13.74	7.6	5.4	19.5	17.5	5.2	16.5	72.5	67.8	43.6
2	74.08	26.22	2	2	10	2	56	14.9	46	57	3	4	2	1	0	5	3	3	2	1	19	11	35	46	57	2.93	29.3	140	154	52.8	88.78	55.94	83.29	93.21	118.04	1.84	107.58	99.62	40.88	31.42	5.5	7.3	15.6	9.7	8.9	12.5	11.7	19.3	8.64
1	66.67	25.87	2	2	5	1	53	15.6	76	88	3	2	3	1	2	4	5	4	3	3	29	24	36	42	55	3.28	26.82	186.2	136	71	80.06	56.47	83.27	99.23	120.2	5.62	108.45	76.2	43.59	26.89	5.2	9.6	16.9	9.9	8.2	15.3	34.5	27.9	32.5
1	71.83	28.31	2	1	5	2	59	14.5	136	75	4	3	2	1	1	5	5	4	3	2	29	21	28	37	51	3.28	33.3	76.6	112	36.3	75.36	62.08	80.06	287.62	252.55	3.48	76.28	59.32	42.13	36.15	5	10.8	15.6	7.4	4.2	77.6	33.7	28.5	37.4
2	73.67	24.67	1	2	8	3	58	15.3	100	44	2	3	2	3	2	4	2	3	2	2	17	19	38	47	47	2.82	20.4	123.4	81.3	36.5	47.09	42.89	74.9	67.53	84.26	5.18	79.45	75.28	52.36	26.5	6.4	6.9	18.3	20	10.2	12.6	15.8	52.35	31.2
1	77.25	28.75	2	1	8	3	56	16	134	61	3	3	3	2	2	6	4	4	3	2	35	32	26	33	55	2.12	20.26	27.3	96	24	53.54	49.36	74.39	76.81	93.27	5.89	162.46	124.52	84.59	42.18	5.5	14.2	11.2	7.9	5.9	13.2	39.5	36	84.5
2	68.5	22.35	1	1	7	1	52	14.2	89	81	2	3	3	4	2	3	5	4	2	1	16	26	32	29	32	4.07	27.9	84.7	77.3	50.9	108.27	46.1	74.38	83.29	91.03	2.77	46.8	44.44	23.26	19.2	8.9	7.2	18.3	5.7	7.2	11.9	52	40	51.5
2	66.58	24.34	1	1	10	2	64	15.6	82	59	3	4	3	2	2	5	4	3	2	2	6	25	55	48	52	3.64	17	87.7	93.2	42.4	94.21	55.39	71.77	88.31	103.86	3.5	64.2	56.56	32.43	12.38	5.8	5.1	10.8	4.9	5.3	13.7	14.3	26.4	31.2
2	65.25	24.36	1	2	6	2	62	15.2	156	96	2	3	2	3	1	4	5	3	3	2	26	15	42	43	48	2.58	33.5	89	75.5	35.6	55.67	55.02	70.37	99.64	101.35	3.65	72.56	34.5	20.23	17.59	8.2	10.2	24.9	5.9	9.3	16.3	23.6	16.9	22.1
2	66.33	24.57	1	2	8	1	57	14.9	50	51	2	3	2	4	2	4	3	3	2	2	30	32	45	62	50	2.3	40	160	133	61.6	54.62	73.2	68.82	151.75	885.21	7.46	73.4	106.1	51.63	12.9	6.6	12.3	14.5	7.6	6	14	17.9	13.4	12
1	71.42	25.04	2	1	7	2	56	14.5	170	92	3	3	2	1	1	4	5	4	3	2	22	3	29	51	36	3.29	45.9	117	86.4	42.6	184.52	68.39	68.39	66.25	341.16	6.4	82.2	50.8	41.21	25.78	13.3	12.7	22.5	22.9	10	14.8	14.9	26.8	17.6
2	62.42	23.36	1	2	9	1	59	15.1	125	84	3	3	2	2	3	3	5	5	2	3	19	56	69	96	59	3.13	23.5	159.6	102.5	53.2	36.46	36.33	67.29	63.27	71.82	2.42	66.15	45.95	34.82	12.26	2.7	5	9	5.6	3.5	10.8	21.5	12.7	14.6
2	73.17	25.24	2	2	7	2	62	14.9	99	54	3	3	4	3	2	4	4	3	1	1	27	32	58	83	120	2.58	29.5	155	127.2	62	56.04	42.38	66.87	73.88	86.91	6.81	89.1	77.1	44.1	23.1	3.6	15.8	17.7	16.2	16.3	10	18	41.6	45.9
2	60.17	22.47	1	1	6	1	65	15.6	148	79	2	1	2	2	2	3	4	2	1	1	21	19	32	46	52	2.72	26	120	112.8	75.6	45.31	60.85	66.68	89.78	97.58	1.47	56.5	48.63	28.36	19.45	5.6	8.4	33.2	14.2	10.2	13.2	36.5	34.2	35.6
2	60.83	22.53	1	2	6	1	54	15.3	46	67	2	2	2	3	1	4	4	4	2	1	9	3	23	39	46	2.82	25.6	132	112	63.1	68.39	54.29	66.54	87.51	122.3	2.12	48.56	36.98	25.68	19.74	7.6	10.6	12.8	7.6	5.3	15.2	26.8	26.3	27.1
2	61.58	22.15	1	1	7	1	61	15.7	116	64	2	2	2	2	1	3	4	2	1	2	21	19	36	34	52	2.64	29.5	67	56.8	42.3	55.08	43.58	66.39	71.26	74.69	2.5	37.59	34.56	22.19	11.54	10.1	12.5	26.3	9.5	4.8	9.2	16.9	15.2	16.4
2	52.25	30.37	2	2	7	2	60	13.5	46	95	4	3	2	2	1	6	5	5	4	3	29	23	36	40	72	4.72	36.2	101	98.3	47.2	246.81	68.07	66.29	95.41	103.48	2.93	109.38	92.12	63.72	43.39	7.2	8.3	16.2	12.1	8.9	34.9	28.58	22.4	13.3
2	71.83	24.48	1	1	7	3	56	14.9	170	66	2	2	3	2	2	4	4	3	3	2	29	9	39	87	80	1.74	19.1	113	120	82.7	32.54	74.55	64.99	54.08	85.81	4.99	72.4	63.2	41.77	31.5	9.6	16.2	29.8	16	9.7	28.7	34.3	17	18
2	66.25	24.89	1	1	7	1	53	16.2	58	78	3	3	2	1	2	4	5	4	3	2	22	32	51	56	62	2.56	31.02	115.6	94.2	33.7	43.21	55.31	63.28	71.59	103.92	4.56	73.58	63.28	45.96	29.52	9.5	13.9	23.7	8	7.2	12.5	21.5	21.6	22.6
2	66.17	24.83	1	2	6	2	54	14.8	46	94	3	3	2	2	2	4	5	4	3	2	28	29	43	42	43	2.89	29.94	95.3	74.9	34.5	29.24	44.13	61.9	65.84	81.43	3.23	80.4	56.89	41.23	32.5	10.5	15.6	26.5	16.7	9.8	16.3	22.1	20.8	21.5
2	61.17	22.73	1	1	6	1	59	15.1	115	55	2	3	3	2	2	4	4	3	2	2	15	13	32	45	53	2	16.89	89	76.6	55.6	56.83	64.99	61.26	60.85	70.12	2.94	62.56	48.92	32	22.85	9.2	13.2	33.9	16.2	11.2	7.6	9.5	7.6	8.9
2	62	33.3	3	2	5	1	56	16.2	146	105	4	3	3	2	1	6	7	4	2	2	38	28	17	37	46	3.3	41.8	132	158	80.3	198.42	79.36	61.1	93.73	156.66	5.38	154.6	125.6	29.76	17.83	7.6	9.3	9.9	5	5.2	11.7	18	15.9	32.8
2	74.5	24.52	1	2	5	3	52	15.2	200	35	1	5	4	2	2	4	2	2	2	1	13	14	28	61	49	2.37	24.7	61.7	77.1	45.3	39.22	40.29	59.67	77.29	83.13	2.26	76.45	67.77	41.1	17.9	2.3	10	32.1	36	12.3	17	28	23	56.6
2	58.17	24.97	1	2	7	2	58	15.3	150	71	3	3	2	1	1	4	3	3	2	1	23	25	30	40	42	2.63	22.1	61.6	44.9	21.5	84.21	56.91	59.34	84.18	121.08	3.92	90.18	36.52	15.58	5	8.6	7.8	13.5	7.3	7.6	17.2	19.4	14.3	14.1
2	60.58	20.93	1	2	5	2	49	15.2	132	81	1	4	2	2	1	4	3	1	2	1	4	11	13	50	72	1.32	11.2	23	116	58.9	84.29	33.54	56.83	77.73	74.22	1.89	31.1	126.9	47.25	7.98	5.3	7.2	8.2	4.6	6.8	23.3	48	35	33
2	66	22.56	1	1	8	3	55	14.8	87	59	2	4	3	2	1	5	4	2	1	1	16	41	60	49	63	3.31	21.2	77.6	96.5	42.1	31.23	46.21	55.84	63.29	79.34	2.38	58.63	53.85	40.9	33.2	4.3	15.6	22.8	7.4	6.1	15.6	24.7	27.3	59.7
2	70	21.33	1	1	8	1	58	15.3	151	67	2	5	4	3	2	3	3	2	2	1	16	8	29	45	26	1.54	7.3	24	35.8	18.7	102.57	84.28	55.36	123.28	163.83	1.58	30.69	43.63	39.59	6.63	6.2	9.5	18.4	7.5	5.1	6.3	10.8	10	28.1
2	70.25	26.44	2	2	5	2	56	14.5	300	63	3	4	2	1	1	4	4	3	2	1	27	15	27	78	84	2.28	32.2	66.6	71.7	36.3	60.46	39.56	55.27	86.91	69.44	6.42	120.17	53.16	23.52	18.46	6.8	4.3	12.8	8.9	9.2	7.2	12.2	7.6	9.81
2	60.08	21.89	1	2	5	1	52	16.3	163	52	2	2	2	1	2	4	3	3	2	2	6	5	26	46	56	1.36	46.8	42.6	24.3	29.6	55.39	33.84	54.21	58.23	69.42	1.23	36.89	35.65	26.35	22.86	8.3	10.2	31.2	8.3	7.5	12.5	26.3	30.4	28.9
1	60.17	22.49	1	1	6	2	63	14.9	203	60	2	3	3	2	2	3	5	4	2	2	7	6	15	24	19	3.11	49	110	98	43.8	31.09	36.54	53.21	55.39	81.2	2.27	51.42	66.65	21.63	11.94	3.6	4.2	8.9	12.1	5.3	21	39.8	28.3	29.6
2	59.67	22.22	1	1	10	3	58	15.7	152	59	2	3	3	3	3	4	5	3	3	3	11	12	14	24	33	1.48	27.7	30.3	36.3	16.8	61.28	40.59	52.37	64.57	182.19	2.33	29.35	41.54	22.32	10.51	9.8	44.3	42.1	10.2	7.3	8.56	11	13.1	18.8
2	69.67	24.35	1	1	6	2	64	14.7	164	45	3	4	3	2	2	4	5	2	2	2	17	30	30	38	18	2.48	43.3	146	116	58	104.23	46.1	51.37	86.3	56.43	3.21	80.5	55.44	39.39	6.38	6.8	14.3	24.6	15.2	8.9	10.8	12.4	14.8	12.3
2	73.58	21.35	1	1	5	3	64	15.9	183	46	2	2	1	2	1	3	2	2	2	1	8	10	4	17	17	1.8	39.4	56.7	34	23.9	30.06	31.23	45.87	55.31	72.39	2.64	21.37	42.36	14.06	14.1	10.3	16.8	31.6	20.1	6.9	6.32	9.33	27.98	19.3
2	72.83	25.78	2	1	8	2	59	14.5	236	79	3	3	1	1	2	4	5	2	2	1	12	2	11	10	7	4.14	29.1	89.6	76	26.4	79.12	46.21	44.84	63.27	91.54	4.34	102.7	43.44	24.33	19.47	2.9	7.3	14.6	9.5	6.3	9.76	13.2	10.5	20.8
2	55.17	25.21	2	1	7	1	60	16.2	90	45	2	3	3	2	2	5	3	3	2	2	19	4	15	22	42	2.45	35.6	98.1	81.2	33.1	106.84	26.25	44.39	62.1	56.39	5.37	82.1	92.14	32.57	14.72	9.8	12.3	15.7	5.8	4.2	25.7	8.86	20.3	16.8
2	69.67	26.84	2	1	8	2	65	14.9	300	42	2	2	2	2	1	5	3	4	2	2	13	3	23	36	75	4.82	17.6	25.4	37	18.2	63.28	35.69	41	51.74	72.81	3.6	128.6	76.85	45.28	24.73	11.4	9.8	12.9	12.4	12.5	11.3	18.2	16.2	9.6
1	60.25	22.08	1	2	6	1	55	15.8	84	56	2	2	3	2	1	3	3	1	1	1	8	6	18	38	49	2.48	22.5	101	89.5	42.5	34.29	30.41	29.75	14.83	77.26	3.24	29.45	31.23	21.54	18.42	5.4	11	18.5	14.5	10.5	9.6	13.5	16.5	18.6
2	66.17	24.63	1	2	6	1	55	15.3	42	100	3	2	2	2	1	3	5	4	3	2	22	26	39	52	60	3.48	26.35	49	62.5	24.5	48.72	28.34	24.91	183.01	50.99	4.26	78.65	56.21	45.69	16.4	4.4	9.4	16.7	14.8	8.2	10.5	36.4	30.1	33.4
sex	1	male
	2	female
BMI grade	1	≤25 kg/m^2
	2	25-30 kg/m^2
	3	＞30 kg/m^2
Side	1	left
	2	right
time point	0	24 hours before surgery
	1	24 hours after surgery
	2	48 hours after surgery
	3	72 hours after surgery
	5	5 days after surgery
[truncated: 30 more columns]
